# Supplementary material for: A primer set for the rapid isolation of scFv fragments against cell surface antigens from immunised rats
Source: Sci Rep. 2020 Nov 5;10:19168. doi: 10.1038/s41598-020-76069-3 (PMC7644676; doi:10.1038/s41598-020-76069-3)
Supplement: Supplementary file 2 — Supplementary Table S1. [file 41598_2020_76069_MOESM2_ESM.xlsx]

## Sheet: HC
	PRIMER	Germline chain																																Nᵒ of ambigous nucleotides	Nᵒ of LNA
	MP20877	VH1 6	VH1 11	VH1 13	VH1 47	VH1 16	VH1 8	VH1 S62	VH1 31	VH1 56	VH1 50	VH1 66	VH1 9	VH1 20	VH1 42	VH1 43	VH1 53	VH1 57	VH1 60	VH1 25	VH1 30	VH1 49	VH1 62	VH1 65	VH1 40	VH1 52	VH1 68	VH1 2	VH3 4	VH1 34	VH1 44			0	0
	MP20878	VH1 20	VH1 42	VH1 43	VH1 57	VH1 60	VH1 32	VH1 47	VH1 52	VH1 64	VH1 46	VH1 50	VH1 13	VH1 28	VH1 34	VH1 35	VH1 40	VH1 25	VH1 30	VH1 49	VH1 62	VH1 65	VH1 16	VH1 18	VH1 8	VH1 S62	VH3 4	VH1 10	VH1 31	VH1 2				0	0
	MP20879	VH1 20	VH1 42	VH1 43	VH1 57	VH1 60	VH1 32	VH1 47	VH1 52	VH1 35	VH1 47	VH1 53	VH1 64	VH1 46	VH1 6	VH1 13	VH1 49	VH1 62	VH1 65	VH1 30	VH1 44	VH1 11	VH1 8	VH1 S62	VH1 59	VH1 31	VH1 3							1	0
	MP20880	VH1 49	VH1 62	VH1 65	VH1 56	VH1 32	VH1 46	VH1 50	VH1 66	VH1 43	VH1 57	VH1 52	VH1 68	VH1 64	VH1 47	VH5 50	VH5 54	VH11 3	VH11 4	VH11 9	VH11 12	VH11 1	VH11 10											1	0
	MP20881	VH1 29	VH1 36	VH1 20	VH1 25	VH1 30	VH1 42	VH1 43	VH1 57	VH1 60	VH1 49	VH1 62	VH1 65	VH1 32	VH1 46	VH1 59	VH1 47	VH1 52	VH1 68	VH1 64	VH1 6	VH1 11	VH1 13	VH1 8	VH1 S62	VH1 31	VH1 3							2	0
	MP20882	VH1 28	VH1 32	VH1 20	VH1 42	VH1 43	VH1 57	VH1 60	VH1 46	VH1 49	VH1 62	VH1 65	VH1 24	VH1 47	VH1 53	VH1 8	VH1 S62	VH1 25	VH1 44	VH1 13	VH1 18	VH1 2	VH1 6	VH1 10	VH1 11									1	0
	MP20883	VH1 35	VH1 52	VH1 68	VH1 20	VH1 42	VH1 43	VH1 57	VH1 60	VH1 53	VH1 64	VH1 9																						1	0
	MP20884	VH1 20	VH1 42	VH1 43	VH1 57	VH1 60	VH1 50	VH1 66	VH1 47	VH1 52	VH1 64	VH1 68	VH1 34	VH1 40	VH1 6	VH1 11	VH1 13																	1	0
	MP20885	VH1 31	VH1 15	VH1 22	VH1 6	VH1 11	VH1 13	VH1 8	VH1 S62	VH1 20	VH1 25	VH1 30	VH1 9	VH1 29	VH1 36																			3	0
	MP20886	VH1 2																																3	0
	MP20887	VH2 47	VH2 75	VH2 1	VH2 13	VH2 15	VH2 16	VH2 19	VH2 22	VH2 30	VH2 32	VH2 38	VH2 4	VH2 41	VH2 43	VH2 52	VH2 6	VH2 63	VH2 70	VH2 72	VH2 S1	VH2 S12	VH2 55	VH2 59	VH2 27	VH2 34	VH2 45	VH2 40	VH2 61	VH3 1	VH3 3	VH3 5	VH2 8	2	0
	MP20888	VH2 39	VH2 64	VH2 65	VH2 1	VH2 13	VH2 15	VH2 16	VH2 19	VH2 22	VH2 30	VH2 32	VH2 38	VH2 4	VH2 41	VH2 43	VH2 52	VH2 63	VH2 70	VH2 72	VH2 77	VH2 S1	VH2 S13	VH2 S78	VH2 S18	VH2 S61	VH2 S63	VH2 6	VH2 26	VH3 1	VH3 3	VH12 2		0	0
	MP20889	VH2 40	VH2 75	VH2 1	VH2 13	VH2 15	VH2 16	VH2 19	VH2 22	VH2 30	VH2 32	VH2 38	VH2 4	VH2 41	VH2 43	VH2 52	VH2 63	VH2 70	VH2 72	VH2 S1	VH2 S13	VH2 S78	VH2 45	VH2 47	VH2 55	VH2 59	VH2 6	VH2 S12	VH2 S18	VH2 S61				0	0
	MP20890	VH2 55	VH2 59	VH2 1	VH2 13	VH2 15	VH2 16	VH2 19	VH2 22	VH2 30	VH2 32	VH2 38	VH2 4	VH2 41	VH2 43	VH2 52	VH2 63	VH2 70	VH2 72	VH2 77	VH2 S1	VH2 S13	VH2 S78	VH2 S18	VH2 S61	VH2 S63	VH2 6	VH2 26	VH2 47	VH2 77	VH3 1	VH3 3	VH2 40	0	0
	MP20891	VH3 1	VH3 3	VH3 7	VH6 7	VH3 5	VH3 4	VH2 1	VH2 13	VH2 15	VH2 16	VH2 19	VH2 22	VH2 30	VH2 32	VH2 38	VH2 4	VH2 41	VH2 43	VH2 52	VH2 63	VH2 70	VH2 72	VH2 6	VH2 S12	VH2 S18	VH2 S61	VH5 17	VH5 19	VH5 S64	VH6 5	VH6 8	VH6 13	1	0
	MP20892	VH3 5	VH3 1	VH3 3	VH3 7	VH2 1	VH2 13	VH2 15	VH2 16	VH2 19	VH2 22	VH2 30	VH2 32	VH2 38	VH2 4	VH2 41	VH2 43	VH2 52	VH2 63	VH2 70	VH2 72													0	0
	MP20893	VH4 1	VH4 2	VH5 50	VH5 54	VH11 3	VH11 4	VH11 11	VH11 12																									1	0
	MP20894	VH5 7	VH5 17	VH5 19	VH5 20	VH5 22	VH5 23	VH5 25	VH5 29	VH5 31	VH5 33	VH5 34	VH5 41	VH5 45	VH5 50	VH5 S10	VH5 S11	VH5 S54	VH5 16	VH5 27	VH5 46	VH5 S33	VH5 11	VH5 21	VH5 6	VH5 61	VH5 62	VH5 63	VH6 7	VH1 10	VH2 45	VH2 1	VH2 13	0	0
	MP20895	VH 5 7	VH5 17	VH5 19	VH5 20	VH5 22	VH5 23	VH5 25	VH5 29	VH5 31	VH5 33	VH5 34	VH5 41	VH5 45	VH5 50	VH5 S10	VH5 S11	VH5 S54	VH5 58	VH5 16	VH5 27	VH5 46	VH10 4	VH10 7	VH10 8	VH10 10	VH10 15	VH10 18	VH10 19	VH10 5	VH10 16			2	0
	MP20896	VH5 2	VH5 62	VH11 3	VH11 4	VH11 12	VH5 61	VH11 1	VH11 10	VH1 32	VH1 8	VH1 S62	VH2 32	VH2 S18	VH2 S61	VH2 8	VH6 10	VH1 28	VH1 2															1	0
	MP20897	VH5 35	VH5 36	VH5 S8	VH5 S47	VH 5 7	VH5 17	VH5 19	VH5 20	VH5 22	VH5 23	VH5 25	VH5 29	VH5 31	VH5 33	VH5 34	VH5 41	VH5 45	VH5 50	VH5 S10	VH5 S11	VH5 S54	VH5 24	VH6 1	VH5 21	VH5 61	VH5 63							2	0
	MP20898	VH5 24	VH5 S12	VH5 17	VH5 19	VH5 20	VH5 22	VH5 23	VH5 25	VH5 29	VH5 31	VH5 33	VH5 34	VH5 41	VH5 45	VH5 50	VH5 S10	VH5 S11	VH5 S54	VH5 2	VH5 33	VH5 50	VH5 54	VH5 27	VH5 31	VH5 36	VH5 46	VH5 58	VH6 6	VH5 19	VH5 6	VH5 63	VH1 25	0	0
	MP20899	VH6 19	VH6 21	VH5 27	VH6 18	VH6 22																												0	0
	MP20900	VH6 14	VH6 5	VH6 8	VH6 7	VH6 13	VH10 4	VH10 7	VH10 8	VH10 10	VH10 15	VH10 18	VH10 19	VH5 16	VH5 46	VH5 58	VH3 1	VH3 3	VH 5 7	VH5 17	VH5 19	VH5 20	VH5 22	VH5 23	VH5 25	VH6 6	VH2 17	VH2 39	VH2 45	VH3 7	VH2 1	VH2 13	VH2 S12	0	0
	MP20901	VH8 22	VH8 30	VH8 S18	VH8 3	VH8 17	VH8 20	VH8 23	VH8 25	VH8 27	VH8 16	VH8 28	VH8 31	VH2 61																				0	0
	MP20902	VH9 3	VH9 S3	VH9 4	VH9 6	VH9 8	VH9 7	VH9 5	VH1 32	VH1 52	VH1 68	VH1 42	VH1 57	VH1 60	VH15 1	VH1 9	VH1 22	VH1 50	VH1 66															1	0
	MP20903	VH10 4	VH10 7	VH10 8	VH10 10	VH10 15	VH10 18	VH10 19	VH10 2	VH10 16	VH10 5	VH5 2	VH5 46	VH6 7	VH 5 7	VH5 17	VH5 19	VH5 20	VH5 22	VH5 23	VH5 25	VH10 14	VH5 16	VH5 27	VH5 58	VH6 14	VH4 4	VH10 17	VH3 1	VH3 3	VH6 5	VH6 8	VH2 55	0	0
	MP20904	VH11 1	VH11 10	VH11 3	VH11 4	VH11 12	VH11 5	VH11 11	VH 11 8	VH11 9	VH5 62	VH 5 7	VH5 17	VH5 19	VH5 20	VH5 22	VH5 23	VH5 25	VH5 2	VH11 2	VH5 27	VH5 61												1	0
	MP20905	VH11 2	VH11 9	VH11 3	VH11 4	VH11 12	VH5 50	VH5 54	VH7 2	VH7 6	VH7 7	VH11 1	VH11 10	VH7 10	VH7 14	VH11 5	VH7 13	VH11 6	VH7 4															1	0
	MP20906	HJ1																																0	0
	MP20907	HJ2	HJ4	HJ1	HJ3																													0	0
	MP20908	HJ3	HJ2	HJ4	HJ1																													0	0
	MP20909	HJ4	HJ2	HJ3	HJ1																													0	0
															100	98-95	94-90	89-85	84-80	79-75	74-70
															Homology (%)
