# Supplementary material for: A primer set for the rapid isolation of scFv fragments against cell surface antigens from immunised rats
Source: Sci Rep. 2020 Nov 5;10:19168. doi: 10.1038/s41598-020-76069-3 (PMC7644676; doi:10.1038/s41598-020-76069-3)
Supplement: Supplementary file 3 — Supplementary Table S2. [file 41598_2020_76069_MOESM3_ESM.xlsx]

## Sheet: LC
	PRIMER	Germline chain																																Nᵒ of ambigous nucleotides	Nᵒ of LNA
	MP20913	VK1 S21	VK1 S22	VK1 S24	VK1 S25	VK1 S27	VK1 S30	VK1 S34	VK1 S42	VK1 S19	VK1 S23	VK1 S26	VK1 S28	VK1 S29	VK1 S1	VK1 S18	VK1 S7	VK1 S8	VK1 S12	VK1 S14	VK1 S5	VK2 S11	VK2 S17	VK2 S20	VK2 S22	VK2 S23	VK2 S25	VK2 S26	VK2 S9	VK8 S4	VK8 S6	VK6 S10	VK6 S55	0	1
	MP20914	VK1 S23	VK1 S26	VK1 S28	VK1 S29	VK1 S21	VK1 S22	VK1 S24	VK1 S25	VK1 S27	VK1 S30	VK1 S34	VK1 S42	VK1 S19	VK1 S1	VK1 S18	VK1 S7	VK1 S8	VK2 S20	VK2 S22	VK2 S23	VK2 S25	VK2 S26	VK5 S4	VK5 S10									0	1
	MP20915	VK1 S12	VK1 S14	VK1 S5	VK2 S20	VK2 S22	VK2 S23	VK2 S25	VK2 S26	VK1 S34	VK1 S7	VK2 S24																						0	0
	MP20916	VK1 S5	VK1 S7	VK1 S1	VK1 S18	VK1 S7	VK1 S8	VK8 S4	VK1 S12	VK1 S14	VK1 S21	VK1 S22	VK1 S24	VK1 S25	VK1 S27	VK1 S30	VK1 S34	VK1 S42	VK8 S2	VK8 S5	VK8 S8	VK8 S9	VK2 S9	VK2 S11	VK2 S17	VK6 S10	VK6 S4	VK8 S8	VK6 S9	VK8 S6	VK6 S7	VK6 S1		1	1
	MP20917	VK1 S1	VK1 S18	VK1 S7	VK1 S8	VK2 S20	VK2 S22	VK2 S23	VK2 S25	VK2 S26	VK1 S12	VK1 S14	VK1 S5	VK1 S15	VK1 S21	VK1 S22	VK1 S24	VK1 S25	VK1 S27	VK1 S30	VK1 S34	VK1 S42	VK1 S7	VK2 S24	VK1 S23	VK1 S26	VK1 S28	VK1 S29	VK8 S4					1	0
	MP20918	VK2 S9	VK2 S11	VK2 S17	VK1 S21	VK1 S22	VK1 S24	VK1 S25	VK1 S27	VK1 S30	VK1 S34	VK1 S42	VK1 S5	VK1 S7	VK6 S10	VK8 S6	VK1 S1	VK1 S18	VK1 S7	VK1 S8	VK2 S3	VK8 S2	VK8 S5	VK8 S8	VK8 S9	VK6 S4	VK6 S5	VK6 S11	VK6 S8	VK6 S9	VK12 S12	VK20 S1	VK6 S7	0	1
	MP20919	VK2 S6	VK2 S16	VK1 S5	VK1 S7	VK2 S9	VK2 S11	VK2 S17	VK2 S24																									0	0
	MP20920	VK2 S3	VK2 S9	VK2 S11	VK2 S17	VK8 S8																												0	0
	MP20921	VK3 S1	VK3 S5	VK3 S13	VK3 S17	VK3 S6	VK3 S8	VK3 S10	VK3 S14	VK8 S2	VK8 S5	VK8 S8	VK8 S9	VK3 S15	VK3 S9	VK3 S11	VK3 S18	VK3 S19	VK6 S5	VK4 S3	VK4 S6	VK4 S12	VK5 S12	VK5 S4	VK6 S9	VK6 S10	VK2 S20	VK6 S8	VK8 S7	VK14 S9	VK14 S14	VK14 S1	VK14 S8	0	0
	MP20922	VK3 S18	VK3 S19	VK3 S1	VK3 S5	VK3 S13	VK3 S6	VK3 S8	VK3 S10	VK3 S9	VK3 S11	VK3 S14																						0	0
	MP20923	VK3 S6	VK3 S8	VK3 S10	VK3 S9	VK3 S11	VK3 S1	VK3 S5	VK3 S13	VK6 S9	VK3 S17	VK6 S7	VK6 S8	VK8 S2	VK8 S5	VK8 S8	VK8 S9	VK3 S18	VK3 S19	VK3 S15	VK6 S5	VK4 S3	VK4 S6	VK4 S12	VK6 S4	VK6 S2	VK2 S20	VK2 S22	VK2 S23	VK2 S25	VK2 S26	VK8 S10		1	0
	MP20924	VK4 S2	VK4 S4	VK4 S5	VK4 S7	VK4 S8	VK4 S9	VK4 S13	VK4 S16	VK4 S19	VK4 S11	VK4 S12	VK4 S18	VK4 S6	VK4 S20	VK4 S10	VK4 S15	VK5 S2	VK5 S4	VK5 S6	VK5 S5													0	0
	MP20925	VK4 S3	VK4 S6	VK4 S12	VK4 S15	VK4 S13	VK4 S16	VK4 S19	VK4 S2	VK4 S4	VK4 S5	VK4 S7	VK4 S8	VK4 S9	VK4 S11																			1	1
	MP20926	VK4 S10	VK4 S4	VK4 S5	VK4 S7	VK4 S8	VK4 S9	VK4 S13	VK4 S16	VK4 S19	VK4 S11	VK4 S12	VK4 S18	VK4 S14	VK6 S10																			0	0
	MP20927	VK4 S20	VK4 S2	VK4 S4	VK4 S5	VK4 S7	VK4 S8	VK4 S9	VK4 S13	VK4 S16	VK4 S19	VK4 S12	VK6 S8																					0	0
	MP20928	VK4 S14	VK5 S1	VK2 S26																														0	0
	MP20929	VK4 S14	VK4 S3	VK4 S6	VK4 S12	VK3 S1	VK3 S5	VK3 S13	VK3 S6	VK3 S8	VK3 S10	VK3 S17	VK4 S21	VK17 S1	VK3 S18	VK3 S19	VK6 S8	VK8 S2	VK8 S5	VK8 S8	VK8 S9	VK3 S15	VK6 S5	VK8 S10										0	1
	MP20930	VK5 S2	VK5 S6	VK5 S5	VK4 S2	VK4 S4	VK4 S5	VK4 S7	VK4 S7	VK4 S9	VK4 S13	VK4 S16	VK4 S19	VK4 S11	VK5 S12	VK5 S4	VK3 S17	VK5 S1	VK5 S10	VK12 S29	VK8 S2	VK8 S5	VK8 S8	VK8 S9	VK4 S3	VK4 S6	VK4 S12	VK4 S18	VK3 S15	VK10 S12	VK4 S14	VK10 S6	VK4 S21	1	0
	MP20931	VK5 S12	VK5 S4	VK5 S10	VK5 S2	VK3 S15	VK3 S17	VK5 S1	VK5 S5	VK12 S29	VK12 S31	VK12 S8	VK12 S26	VK12 S30	VK12 S34	VK12 S36	VK12 S38	VK12 S39	VK8 S10															2	0
	MP20932	VK6 S9	VK8 S2	VK6 S5	VK8 S8	VK8 S9	VK6 S5	VK6 S7	VK3 S1	VK3 S5	VK3 S13	VK3 S6	VK3 S8	VK3 S10	VK3 S14	VK6 S10	VK6 S8	VK8 S4	VK8 S6	VK3 S15	VK3 S17	VK6 S11	VK6 S4	VK6 S2	VK1 S5	VK3 S9	VK3 S11	VK3 S18	VK3 S19	VK1 S7	VK10 S5	VK14 S4	VK4 S14	1	0
	MP20933	VK6 S11	VK6 S5	VK6 S7	VK6 S10	VK6 S3	VK6 S6	VK6 S6	VK6 S8	VK6 S2																								2	0
	MP20934	VK7 S1	VK6 S4	VK6 S7	VK6 S8	VK5 S6	VK4 S12																											0	0
	MP20935	VK8 S2	VK8 S8	VK8 S9	VK8 S6	VK6 S5	VK3 S1	VK3 S5	VK3 S13	VK3 S12	VK6 S10	VK8 S4	VK3 S14	VK5 S4																				2	1
	MP20936	VK8 S7	VK8 S2	VK8 S8	VK8 S9	VK6 S5	VK14 S9	VK14 S14	VK3 S1	VK3 S5	VK3 S13	VK6 S9	VK8 S10	VK3 S15	VK3 S17	VK12 S11	VK12 S12	VK12 S13	VK12 S14	VK12 S15	VK12 S26	VK12 S29	VK12 S30	VK12 S34	VK12 S36	VK12 S38	VK12 S39	VK6 S8	VK6 S4	VK10 S12	VK3 S9	VK3 S11	VK6 S2	0	0
	MP20937	VK8 S11	VK8 S2	VK8 S4	VK8 S5	VK8 S8	VK8 S9	VK6 S5	VK2 S6	VK2 S16	VK6 S9	VK14 S14	VK6 S3	VK6 S6	VK6 S7	VK6 S8	VK1 S1	VK1 S8	VK1 S12	VK1 S14	VK1 S18	VK14 S1	VK14 S8	VK14 S13	VK14 S15	VK14 S18	VK14 S19	VK14 S22	VK15 S2	VK6 S4	VK14 S16			1	2
	MP20938	VK8 S10	VK8 S2	VK8 S5	VK8 S7	VK14 S9	VK14 S14	VK8 S8	VK8 S9	VK3 S15	VK3 S17	VK12 S31	VK14 S1	VK14 S8	VK14 S13	VK14 S15	VK14 S18	VK14 S19	VK14 S22	VK20 S1	VK6 S9	VK8 S11	VK12 S8	VK12 S26	VK12 S29	VK12 S30	VK12 S34	VK12 S36	VK12 S38	VK12 S39	VK14 S13	VK14 S18	VK14 S4	0	0
	MP20939	VK9 S1	VK9 S2																															0	0
	MP20940	VK10 S12	VK10 S9	VK10 S5	VK14 S14	VK22 S1	VK22 S2	VK22 S4	VK22 S6	VK22 S7	VK22 S8	VK22 S9	VK10 S11	VK14 S16	VK14 S2	VK15 S4	VK15 S3	VK8 S7	VK8 S8	VK8 S11	VK9 S1	VK9 S2												1	0
	MP20941	VK10 S12	VK10 S9	VK10 S5	VK12 S1	VK12 S8	VK12 S9	VK12 S10	VK12 S11	VK12 S12	VK12 S13	VK12 S14	VK12 S15	VK12 S26	VK12 S29	VK12 S30	VK12 S34	VK12 S36	VK12 S38	VK12 S39	VK14 S2	VK15 S4												2	1
	MP20942	VK12 S8	VK12 S11	VK12 S14	VK12 S16	VK12 S17	VK12 S20	VK12 S22	VK12 S24	VK12 S25	VK12 S26	VK12 S26	VK12 S27	VK12 S30	VK12 S34	VK12 S36	VK12 S38	VK12 S39	VK12 S1	VK12 S9	VK12 S5	VK22 S1	VK22 S2	VK22 S4	VK22 S6	VK22 S7	VK22 S8	VK22 S7	VK12 S10	VK10 S5	VK12 S12	VK12 S32	VK12 S7	0	1
	MP20943	VK12 S32	VK12 S8	VK12 S11	VK12 S14	VK12 S16	VK12 S17	VK12 S20	VK12 S22	VK12 S24	VK12 S25	VK12 S26	VK12 S26	VK12 S27	VK12 S30	VK12 S34	VK12 S36	VK12 S38	VK12 S39	VK12 S1	VK12 S9	VK12 S5	VK22 S1	VK22 S2	VK22 S4	VK22 S6	VK22 S7	VK22 S8	VK22 S7	VK12 S10	VK12 S31	VK12 S5	VK12 S7	2	1
	MP20944	VK14 S1	VK14 S8	VK14 S13	VK14 S15	VK14 S18	VK14 S19	VK14 S22	VK10 S5	VK10 S12	VK12 S8	VK12 S11	VK12 S14	VK12 S16	VK12 S17	VK12 S20	VK12 S22	VK12 S24	VK12 S25	VK12 S26	VK12 S26	VK12 S27	VK12 S29	VK14 S4	VK14 S9	VK14 S14	VK10 S11	VK12 S1	VK12 S12	VK14 S2	VK10 S6	VK3 S15	VK8 S10	0	0
	MP20945	VK14 S9	VK14 S14	VK14 S1	VK14 S8	VK14 S13	VK14 S15	VK14 S18	VK14 S19	VK14 S22	VK10 S5	VK14 S4	VK8 S2	VK10 S11	VK14 S16	VK8 S4	VK8 S6	VK8 S7	VK8 S8	VK15 S3	VK5 S4	VK8 S10	VK10 S6	VK5 S10										0	0
	MP20946	VK14 S9	VK14 S14																															2	0
	MP20947	VK16 S1	VK12 S12	VK12 S8	VK12 S11	VK12 S14	VK12 S16	VK12 S17	VK12 S20	VK12 S22	VK12 S24	VK12 S25	VK12 S26	VK12 S26	VK12 S27	VK12 S30	VK12 S34	VK12 S36	VK12 S38	VK12 S39	VK14 S1	VK14 S8	VK14 S13	VK14 S15	VK14 S18	VK14 S19	VK14 S22	VK15 S2	VK15 S4	VK19 S1	VK19 S2	VK14 S16		2	1
	MP20948	VK17 S1																																0	0
	MP20949	VK18 S1																																0	0
	MP20950	VK20 S1	VK12 S29																															0	0
	MP20951	VK21 S2	VK21 S3	VK12 S29																														0	0
	MP23454	KJ1																																0	0
	MP23455	KJ2	KJ3																															0	0
	MP23456	KJ3																																0	0
	MP23457	KJ4																																0	0
	MP23458	KJ5	KJ3																															0	0
															100	98-95	94-90	89-85	84-80	79-75	74-70
															Homology (%)
